# Supplementary material for: Bioactivity-Guided Fractionation and Identification of Antidiabetic Compound of Syzygium polyanthum (Wight.)’s Leaf Extract in Streptozotocin-Induced Diabetic Rat Model
Source: Molecules. 2022 Oct 12;27(20):6814. doi: 10.3390/molecules27206814 (PMC9609764; doi:10.3390/molecules27206814)
Supplement: Supplementary file 1 [file molecules-27-06814-s001.zip]

Archive with 1 entries (1 files):
- molecules-1869808-supplementary.pdf
